# Supplementary material for: Effects of Aqueous Extracts from Wheat Bran Layers on the Functional Properties of Wheat Starch and Gluten
Source: Foods. 2025 Jun 4;14(11):1988. doi: 10.3390/foods14111988 (PMC12155330; doi:10.3390/foods14111988)
Supplement: Supplementary file 1 [file foods-14-01988-s001.zip]

Archive with 1 entries (1 files):
- foods-3605715-SI.pdf
